# Supplementary material for: Free-Living Dietary Intake in Tactical Personnel and Implications for Nutrition Practice: A Systematic Review
Source: Nutrients. 2021 Oct 3;13(10):3502. doi: 10.3390/nu13103502 (PMC8537156; doi:10.3390/nu13103502)
Supplement: Supplementary file 1 [file nutrients-13-03502-s001.zip]

Archive with 1 entries (1 files):
- nutrients-1394308-supplementary.pdf
